# Supplementary material for: Self-Powered Acceleration Sensor for Distance Prediction via Triboelectrification
Source: Sensors (Basel). 2024 Jun 20;24(12):4021. doi: 10.3390/s24124021 (PMC11209619; doi:10.3390/s24124021)
Supplement: Supplementary file 1 [file sensors-24-04021-s001.zip]

Archive with 8 entries (8 files):
- Figure S1.tif
- Figure S2.tif
- Figure S3.tif
- Supporting Information.pdf
- Supporting Movies/Movie S1-Simulation of voltage changes when a golf ball passes through a practice mat.mp4
- Supporting Movies/Movie S2-Demonstration of a golfer hitting a golf ball with less force.mp4
- Supporting Movies/Movie S3-Demonstration of a golfer hitting a golf ball with moderate force.mp4
- Supporting Movies/Movie S4-Demonstration of a golfer hitting a golf ball with great force.mp4
